# Supplementary material for: Investigation of Serotype Prevalence of Escherichia coli Strains Isolated from Layer Poultry in Greece and Interactions with Other Infectious Agents
Source: Vet Sci. 2022 Mar 23;9(4):152. doi: 10.3390/vetsci9040152 (PMC9025756; doi:10.3390/vetsci9040152)
Supplement: Supplementary file 1 [file vetsci-09-00152-s001.zip]

Archive with 4 entries (4 files):
- IBV - final.xlsx
- ILT - final.xlsx
- MG - final.xlsx
- MS - final.xlsx
