# Supplementary material for: Investigation of Serotype Prevalence of Escherichia coli Strains Isolated from Layer Poultry in Greece and Interactions with Other Infectious Agents
Source: Vet Sci. 2022 Mar 23;9(4):152. doi: 10.3390/vetsci9040152 (PMC9025756; doi:10.3390/vetsci9040152)
Supplement: Supplementary file 1 [file vetsci-09-00152-s001.zip › IBV - final.xlsx]

## Sheet: Φύλλο1
E.COLI SAMPLE	BLOOD SAMPLE	TITER	GROUP	CV	POSITIVE		a/A	BLOOD SAMPLE	TITER	GROUP	CV	POSITIVE
C67	A	15357	8	61.8	10			B	32064	13	8.2	10
		11400	6						35009	13
		1618	2						30522	12
		39139	14						32009	13
		17139	8						29405	12
		28330	12						21487	10
		13705	7						29881	12
		478	1						34502	13
		6436	4						33080	13
		3436	3						35349	13

## Sheet: Φύλλο2
E.COLI SAMPLE	BLOOD SAMPLE	TITER	GROUP	CV	POSITIVE		a/A	BLOOD SAMPLE	TITER	GROUP	CV	POSITIVE
C120	A	17322	8	12	10			B	21824	10	22.2	10
		37072	14						29121	12
		33330	13						33412	13
		36589	13						17534	8
		35433	13						31947	12
		36674	13						8162	5
		32704	13						36023	13
		37701	14						31144	12
		37243	14						31144	12
		33796	13						32541	13

## Sheet: Φύλλο3
E.COLI SAMPLE	BLOOD SAMPLE	TITER	GROUP	CV	POSITIVE
C96	A	14137	7	33.13	10
		14018	7
		6920	4
		1935	2
		6770	4
		12491	7
		7146	5
		14696	7
		1581	2
		7082	5

## Sheet: Φύλλο4
E.COLI SAMPLE	BLOOD SAMPLE	TITER	GROUP	CV	POSITIVE
C107	A	30495	12	12.2	10
		29669	12
		20768	9
		35776	13
		37328	14
		23751	10
		25750	11
		27015	12
		29961	12
		21069	10

## Sheet: Φύλλο5
E.COLI SAMPLE	BLOOD SAMPLE	TITER	GROUP	CV	POSITIVE		a/A	BLOOD SAMPLE	TITER	GROUP	CV	POSITIVE
C90	A	7007	5	44.5	10			B	2630	2	43.11	10
		11597	6						12872	7
		2574	2						5444	4
		1853	2						14320	7
		9055	6						12138	7
		15394	8						5033	4
		27564	12						5269	4
		22996	10						19838	9
		16361	8						22517	10
		10500	6						3974	3

## Sheet: Φύλλο6
E.COLI SAMPLE	BLOOD SAMPLE	TITER	GROUP	CV	POSITIVE		a/A	BLOOD SAMPLE	TITER	GROUP	CV	POSITIVE
C91	A	7007	5	44.5	10			B	12736	7	42.8	10
		11597	6						3134	3
		2574	2						10931	6
		1853	2						4711	3
		9055	6						18481	9
		15394	8						2142	2
		27564	12						8714	5
		22996	10						12329	7
		16361	8						5122	4
		10500	6						22206	10

## Sheet: Φύλλο7
E.COLI SAMPLE	BLODD SAMPLE	TITER	GROUP	CV	POSITIVE		a/A	BLOOD SAMPLE	TITER	GROUP	CV	POSITIVE
C57	A	107	0	90	8			B	1820	2	103	8
		525	1						2514	2
		863	1						1880	2
		2086	2						33	0
		2204	2						14149	7
		6	0						186	1
		9292	6						1704	2
		14496	7						1022	1
		2332	2						135	0
		3117	3						629	1

## Sheet: Φύλλο8
E.COLI	BLOOD SAMPLE	TITER	GROUP	CV	POSITIVE		a/A	BLOOD SAMPLE	TITER	GROUP	CV	POSITIVE
C52	A	3726	3	28.6	10			B	328	1	85.7	10
		9025	6						11712	6
		3518	3						1672	2
		9446	6						4436	3
		4136	3						2041	2
		6125	4						1283	1
		12770	7						1088	1
		4136	3						332	1
		6501	4						21595	10
		4699	3						13828	7

## Sheet: Φύλλο9
E.COLI SAMPLE	BLOOD SAMPLE	TITER	GROUP	CV	POSITIVE		a/A	BLOOD SAMPLE	TITER	GROUP	CV	POSITIVE
C66, C71	A	16117	8	33.83	10			B	2091	2	62.15	9
		4324	3						14720	7
		5884	4						1611	2
		11270	6						10108	6
		16891	8						78	0
		20990	9						12651	7
		16720	8						9250	6
		9844	6						27611	12
		17543	8						14576	7
		3590	3						3621	3

## Sheet: Φύλλο10
E.COLI SAMPLE	BLOOD SAMPLE	TITER	GROUP	CV	POSITIVE		a/A	BLOOD SAMPLE	TITER	GROUP	CV	POSITIVE
C44	A	25745	11	41.5	10			B	2175	2	72.6	10
		26379	11						25229	11
		21564	10						4318	3
		25341	11						4787	3
		1732	2						2376	2
		16603	8						300	1
		12349	7						2253	2
		18542	9						7600	5
		2270	2						3146	3
		13554	7						19604	9

[truncated: 41 more sheets: Φύλλο11, Φύλλο12, Φύλλο13, Φύλλο 14, Φύλλο15, Φύλλο16, Φύλλο17, Φύλλο18, Φύλλο19, Φύλλο20, Φύλλο21, Φύλλο22, Φύλλο23, Φύλλο24, Φύλλο25, Φύλλο26, Φύλλο27, Φύλλο28, Φύλλο29, Φύλλο30 …]
