# Supplementary material for: Investigation of Serotype Prevalence of Escherichia coli Strains Isolated from Layer Poultry in Greece and Interactions with Other Infectious Agents
Source: Vet Sci. 2022 Mar 23;9(4):152. doi: 10.3390/vetsci9040152 (PMC9025756; doi:10.3390/vetsci9040152)
Supplement: Supplementary file 1 [file vetsci-09-00152-s001.zip › ILT - final.xlsx]

## Sheet: Φύλλο1
E.COLI SAMPLE	BLOOD SAMPLE	TITER	GROUP	CV	POSITIVE		a/A	BLOOD SAMPLE	TITER	GROUP	CV	POSITIVE
C67	A	1464	2	84.7	8			B	11583	11	54	10
		258	0						7552	9
		632	1						2119	3
		469	1						2463	3
		1905	3						2066	3
		6224	7						935	2
		263	0						2203	3
		5596	7						6815	8
		1486	2						4132	5
		388	1						2732	4
NO VACCINE

## Sheet: Φύλλο2
E.COLI SAMPLE	BLOOD SAMPLE	TITER	GROUP	CV	POSITIVE		a/A	BLOOD SAMPLE	TITER	GROUP	CV	POSITIVE
C120	A	4880	6	37.8	10		VACCINATED	B	6295	7	36.1	10
		10996	10						16126	13
		2556	4						7031	8
		1415	2						9151	9
		3093	4						3167	4
		7043	8						3420	4
		5875	7						14093	12
		4035	5						9202	9
		4976	6						15713	13
		4065	5						9035	9
VACCINATED

## Sheet: Φύλλο3
E.COLI SAMPLE	BLOOD SAMPLE	TITER	GROUP	CV	POSITIVE
C96	A	4538	6	55.8	8
		12085	11
		2974	4
		236	0
		3127	4
		2641	4
		4565	6
		5080	6
		195	0
		2330	3
VACCINATED

## Sheet: Φύλλο4
E.COLI SAMPLE	BLOOD SAMPLE	TITER	GROUP	CV	POSITIVE
C107	A	3103	4	42.8	10
		3612	5
		11211	10
		5727	7
		2835	4
		5885	7
		3282	4
		2140	3
		4003	5
		11512	11
VACCINATED

## Sheet: Φύλλο5
E.COLI SAMPLE	BLOOD SAMPLE	TITER	GROUP	CV	POSITIVE		a/A	BLOOD SAMPLE	TITER	GROUP	CV	POSITIVE
C90	A	7552	9	32.5	10		NO VACCINE	B	711	1	76.8	9
		930	2						1508	3
		8239	9						6048	7
		6235	7						1705	3
		6154	7						1261	2
		6201	7						1269	2
		5959	7						6986	8
		9548	10						470	1
		4034	5						267	0
		3674	5						989	2
NO VACCINE

## Sheet: Φύλλο6
E.COLI SAMPLE	BLOOD SAMPLE	TITER	GROUP	CV	POSITIVE		a/A	BLOOD SAMPLE	TITER	GROUP	CV	POSITIVE
C91	A	7552	9	32.5	10		NO VACCINE	B	3963	5	35.2	10
		930	2						2125	3
		8239	9						7101	8
		6235	7						4860	6
		6154	7						11054	10
		6201	7						4024	5
		5959	7						5788	7
		9548	10						3873	5
		4034	5						6039	7
		3674	5						11458	10
NO VACCINE

## Sheet: Φύλλο7
E.COLI SAMPLE	BLOOD SAMPLE	TITER	GROUP	CV	POSITIVE		a/A	BLOOD SAMPLE	TITER	GROUP	CV	POSITIVE
C57	A	2	0	69	0		VACCINATED	B	525	1	36.8	9
		12	0						851	2
		0	0						525	1
		27	0						202	0
		14	0						437	1
		8	0						930	2
		14	0						354	1
		57	0						431	1
		40	0						722	1
		32	0						1350	2
VACCINATED

## Sheet: Φύλλο8
E.COLI SAMPLE	BLOOD SAMPLE	TITER	GROUP	CV	POSITIVE		a/A	BLOOD SAMPLE	TITER	GROUP	CV	POSITIVE
C52	A	798	2	41.6	9		VACCINATED	B	3315	4	62.3	10
		1937	3						3440	4
		738	1						1136	2
		2328	3						1290	2
		2722	4						1205	2
		2448	3						484	1
		2803	4						1219	2
		225	0						6189	7
		3117	4						1075	2
		3042	4						428	1
VACCINATED

## Sheet: Φύλλο9
E.COLI SAMPLE	BLOOD SAMPLE	TITER	GROUP	CV	POSITIVE		a/A	BLOOD SAMPLE	TITER	GROUP	CV	POSITIVE
C66, C71	A	3843	5	62.9	8		VACCINATED	B	3239	4	52.7	9
		1785	3						1326	2
		720	1						2822	4
		312	0						6166	7
		2813	4						1994	3
		5697	7						3287	4
		147	0						621	1
		720	1						2598	4
		3230	4						1247	2
		3753	5						241	0
VACCINATED

## Sheet: Φύλλο10
E.COLI SAMPLE	BLOOD SAMPLE	TITER	GROUP	CV	POSITIVE		a/A	BLOOD SAMPLE	TITER	GROUP	CV	POSITIVE
C44	A	1285	2	15.4	10		VACCINATED	B	2175	2	72.6	10
		1532	3						25229	11
		1744	3						4318	3
		918	2						4787	3
		1011	2						2376	2
		1418	2						300	1
		1199	2						2253	2
		1073	2						7600	5
		931	2						3146	3
		1486	2						19604	9
VACCINATED

[truncated: 41 more sheets: Φύλλο11, Φύλλο12, Φύλλο13, Φύλλο14, Φύλλο15, Φύλλο16, Φύλλο17, Φύλλο18, Φύλλο19, Φύλλο20, Φύλλο21, Φύλλο22, Φύλλο23, Φύλλο24, Φύλλο25, Φύλλο26, Φύλλο27, Φύλλο28, Φύλλο29, Φύλλο30 …]
