# Supplementary material for: Investigation of Serotype Prevalence of Escherichia coli Strains Isolated from Layer Poultry in Greece and Interactions with Other Infectious Agents
Source: Vet Sci. 2022 Mar 23;9(4):152. doi: 10.3390/vetsci9040152 (PMC9025756; doi:10.3390/vetsci9040152)
Supplement: Supplementary file 1 [file vetsci-09-00152-s001.zip › MG - final.xlsx]

## Sheet: Φύλλο1
E.COLI SAMPLE	BLOOD SAMPLE	TITER	GROUP	CV	POSITIVE
C166	A	10	0	65.25	0
		15	0
		19	0
		11	0
		11	0
		12	0
		26	0
		80	0
		7	0
		10	0

## Sheet: Φύλλο2
E.COLI SAMPLE	BLOOD SAMPLE	TITER	GROUP	CV	POSITIVE
C136	A	1169	2	21.57	10
		2799	4
		3011	4
		1526	3
		2084	3
		2781	4
		2188	3
		1927	3
		1256	2
		2104	3

## Sheet: Φύλλο3
E.COLI SAMPLE	BLOOD SAMPLE	TITER	GROUP	CV	POSITIVE
C67	A	1843	3	46.5	10
		4206	5
		1496	2
		2102	3
		247	1
		1493	2
		2031	3
		915	2
		593	2
		2876	4

## Sheet: Φύλλο4
E.COLI SAMPLE	BLOOD SAMPLE	TITER	GROUP	CV	POSITIVE
C120	A	1309	2	17.85	10
		2442	3
		3687	5
		3044	4
		2961	4
		3402	4
		3366	4
		3312	4
		3836	5
		3579	5

## Sheet: Φύλλο5
E.COLI SAMPLE	BLOOD SAMPLE	TITER	GROUP	CV	POSITIVE
C96	A	1857	3	19.23	10
		1799	3
		3184	4
		2244	3
		2507	4
		2190	3
		3428	4
		1743	3
		1560	3
		3081	4

## Sheet: Φύλλο6
E.COLI SAMPLE	BLOOD SAMPLE	TITER	GROUP	CV	POSITIVE
C107	A	59	0	22.3	0
		43	0
		86	0
		39	0
		46	0
		28	0
		35	0
		42	0
		51	0
		41	0

## Sheet: Φύλλο7
E.COLI SAMPLE	BLOOD SAMPLE	TITER	GROUP	CV	POSITIVE
C90	A	3132	4	30.04	10
		1072	2
		1446	2
		2550	4
		1707	3
		3147	4
		1557	3
		3264	4
		1278	2
		1199	2

## Sheet: Φύλλο8
E.COLI SAMPLE	BLOOD SAMPLE	TITER	GROUP	CV	POSITIVE
C91	A	3026	4	24.21	10
		2392	3
		2808	4
		1600	3
		3819	5
		3824	5
		3393	4
		1492	2
		2410	3
		1484	2

## Sheet: Φύλλο9
E.COLI SAMPLE	BLOOD SAMPLE	TITER	GROUP	CV	POSITIVE
C69	A	0	0	166.13	1
		0	0
		0	0
		0	0
		0	0
		2703	4
		0	0
		0	0
		0	0
		0	0

## Sheet: Φύλλο10
E.COLI SAMPLE	BLOOD SAMPLE	TITER	GROUP	CV	POSITIVE
C21	A	3083	4	27.27	10
		2643	4
		2032	3
		1646	3
		1815	3
		1544	3
		829	2
		2807	4
		1657	3
		3600	5

[truncated: 51 more sheets: Φύλλο11, Φύλλο12, Φύλλο13, Φύλλο14, Φύλλο15, Φύλλο16, Φύλλο17, Φύλλο18, Φύλλο19, Φύλλο20, Φύλλο21, Φύλλο22, Φύλλο23, Φύλλο24, Φύλλο25, Φύλλο26, Φύλλο27, Φύλλο28, Φύλλο29, Φύλλο30 …]
