# Supplementary material for: Investigation of Serotype Prevalence of Escherichia coli Strains Isolated from Layer Poultry in Greece and Interactions with Other Infectious Agents
Source: Vet Sci. 2022 Mar 23;9(4):152. doi: 10.3390/vetsci9040152 (PMC9025756; doi:10.3390/vetsci9040152)
Supplement: Supplementary file 1 [file vetsci-09-00152-s001.zip › MS - final.xlsx]

## Sheet: Φύλλο1
E.COLI SAMPLE	BLOOD SAMPLE	TITER	GROUP	CV	POSITIVE
C166	A	5770	7	19.65	10
		4644	6
		4275	5
		2205	3
		4007	5
		5199	6
		2958	4
		5538	7
		4968	6
		3171	4

## Sheet: Φύλλο2
E.COLI SAMPLE	BLOOD SAMPLE	TITER	GROUP	CV	POSITIVE
C136	A	6290	7	18.5	10
		6514	8
		7484	8
		7369	8
		5201	6
		3922	5
		6045	7
		4246	5
		7905	9
		3649	5

## Sheet: Φύλλο3
E.COLI SAMPLE	BLOOD SAMPLE	TITER	GROUP	CV	POSITIVE
C67	A	8389	9	12.58	10
		4195	5
		7282	8
		8271	9
		7063	8
		7282	8
		8296	9
		6603	8
		7335	8
		8482	9

## Sheet: Φύλλο4
E.COLI SAMPLE	BLOOD SAMPLE	TITER	GROUP	CV	POSITIVE
C120	A	11451	12	28.21	10
		7530	9
		9685	11
		9151	10
		8398	9
		3435	4
		7087	8
		4667	6
		3022	4
		5694	7

## Sheet: Φύλλο5
E.COLI SAMPLE	BLOOD SAMPLE	TITER	GROUP	CV	POSITIVE
C96	A	8998	10	12.49	10
		9107	10
		9017	10
		4693	6
		9030	10
		7847	9
		7175	8
		8463	9
		9318	10
		8992	10

## Sheet: Φύλλο6
E.COLI SAMPLE	BLOOD SAMPLE	TITER	GROUP	CV	POSITIVE
C107	A	7902	9	6.3	10
		5951	7
		8563	1
		7914	9
		7853	9
		7726	9
		7659	9
		8302	9
		8018	9
		7811	9

## Sheet: Φύλλο7
E.COLI SAMPLE	BLOOD SAMPLE	TITER	GROUP	CV	POSITIVE
C90	A	3486	4	17.61	10
		6928	8
		6063	7
		6816	8
		4882	6
		7293	8
		7172	8
		3596	5
		6367	7
		4999	6

## Sheet: Φύλλο8
E.COLI SAMPLE	BLOOD SAMPLE	TITER	GROUP	CV	POSITIVE
C91	A	7645	9	10.13	10
		7835	9
		8045	9
		8070	9
		5037	6
		6958	8
		6506	8
		7736	9
		8132	9
		8846	10

## Sheet: Φύλλο9
E.COLI SAMPLE	BLOOD SAMPLE	TITER	GROUP	CV	POSITIVE
C69	A	1629	3	42.11	10
		2487	3
		2570	4
		1759	3
		3743	5
		7026	8
		2061	3
		5739	7
		4117	5
		878	2

## Sheet: Φύλλο10
E.COLI SAMPLE	BLOOD SAMPLE	TITER	GROUP	CV	POSITIVE
C21	A	7812	9	18.56	10
		4485	5
		5809	7
		4908	6
		8108	9
		8634	1
		8863	1
		7917	9
		4195	5
		6261	7

[truncated: 51 more sheets: Φύλλο11, Φύλλο12, Φύλλο13, Φύλλο14, Φύλλο15, Φύλλο16, Φύλλο17, Φύλλο18, Φύλλο19, Φύλλο20, Φύλλο21, Φύλλο22, Φύλλο23, Φύλλο24, Φύλλο25, Φύλλο26, Φύλλο27, Φύλλο28, Φύλλο29, Φύλλο30 …]
